# Supplementary material for: ROS mediated anticandidal efficacy of 3-Bromopyruvate prevents vulvovaginal candidiasis in mice model
Source: PLoS One. 2023 Dec 28;18(12):e0295922. doi: 10.1371/journal.pone.0295922 (PMC10754460; doi:10.1371/journal.pone.0295922)
Supplement: S1 Data — (XLS) [file pone.0295922.s001.xls]

## Sheet: MIC
C. albicans		Mean OD						Determination of Minimal Inhibitory Concentrations
					AVG	STD
	Control	1.35855	1.4045	1.4435	1.40218	0.0425241
	2	1.36555	1.30784	1.30955	1.32765	0.0328379
	4	1.3552	1.18435	1.26978	1.26978	0.085425
	8	1.23342	1.32656	1.29499	1.285	0.0473684
	16	1.2325	1.29335	1.30129	1.27571	0.0376347
	32	1.12359	1.20922	1.2093	1.1807	0.0494587
	64	1.1235	1.23423	1.28361	1.21378	0.0819912
	128	1.2439	1.1758	1.2124	1.2107	0.0340818
	256	0.0018355	0.004705	0.0051975	0.00391267	0.00181566
	512	0.00126445	0.0013935	0.001269	0.00130898	7.32289e-05
	1024	0.0019245	0.002485	0.00335025	0.00258658	0.000718283
C. tropicalis		Mean OD
					AVG	STD
	control	1.0199	1.066	1.0475	1.04447	0.0231992
	2	0.98472	0.9491	0.9334	0.95574	0.0262964
	4	0.934	1.12771	0.97439	1.01203	0.102194
	8	0.9651	0.9788	1.1234	1.02243	0.0877076
	16	1.192	0.9127	0.9421	1.0156	0.153473
	32	0.9444	0.9153	0.8927	0.917467	0.025918
	64	0.8836	0.9682	0.92558	0.925793	0.0423004
	128	0.732437	0.691301	0.682236	0.701991	0.0267535
	256	0.0012	0.001317	0.00302	0.00184567	0.00101868
	512	0.001112	0.002737	0.0025	0.00211633	0.000877813
	1024	0.003964	0.00373	0.0027	0.00346467	0.000672477
C. glabrata		Mean OD
					AVG	STD
	Control	1.33687	1.31274	1.4891	1.37957	0.0956207
	2	1.37635	1.37275	1.46455	1.40455	0.0519927
	4	1.3182	1.33293	1.32346	1.32486	0.00746507
	8	1.3233	1.32528	1.3607	1.33643	0.0210446
	16	1.32442	1.31415	1.27265	1.30374	0.0274119
	32	1.2324	1.26562	1.12349	1.20717	0.0743512
	64	1.23137	1.2615	1.213	1.23529	0.0244869
	128	1.0215	1.0215	1.0595	1.03417	0.0219393
	256	0.004505	0.0048655	0.005125	0.00483183	0.000311368
	512	0.00545	0.0020175	0.0031793	0.00354893	0.00174585
	1024	0.0011804	0.00116535	0.002118	0.00148792	0.00054572

## Sheet: TK
				Time killing kinetics
		C. albicans						C. tropicalis					C. galabrata
								OD Vs Hours
	Hours	Control	MIC	2XMIC			Hours	Control	MIC	2XMIC		Hours	Control	MIC	2XMIC
	0	0.013	0.013	0.012			0	0.014	0.014	0.015		0	0.014	0.014	0.015
	30	0.0234	0.02	0.012			30	0.0254	0.01	0.012		30	0.0364	0.01	0.012
	60	0.0335	0.012	0.09			60	0.0455	0.012	0.09		60	0.0625	0.012	0.09
	120	0.0846	0.0123	0.011			120	0.0746	0.0123	0.011		120	0.1446	0.0123	0.011
	180	0.095	0.012	0.001			180	0.095	0.012	0.001		180	0.195	0.012	0.001
	210	0.2195	0.0558	0.015			210	0.14595	0.0158	0.015		210	0.2695	0.0158	0.015
	240	0.28	0.02236	0.01301			240	0.24	0.01236	0.01101		240	0.33	0.01236	0.01301
	270	0.3428	0.0602	0.01417			270	0.2828	0.0102	0.01217		270	0.3628	0.0102	0.01417
	300	0.43	0.0583	0.03737			300	0.34	0.0183	0.01437		300	0.43	0.0183	0.01737
	330	0.504	0.01551	0.0673			330	0.454	0.01551	0.0123		330	0.514	0.01551	0.0173
	360	0.555	0.0695	0.0437			360	0.6255	0.0695	0.0127		360	0.625	0.0695	0.0137
								CFU Vs Hours
	Hours	Control	MIC	2XMIC			Hours	Control	MIC	2XMIC		Hours	Control	MIC	2XMIC
	0	4.203	4.276	4.245			0	4.703	4.576	4.245		0	4.103	4.276	4.152
	30	4.54	5.32	0.432			30	4.334	4.7654	0.13		30	4.934	4.976	0.034
	60	4.932	3.7478	0			60	4.832	0.3456	0		60	5.3432	0.765	0
	120	5.1293	0.784	0			120	5.3193	0.14	0		120	5.1293	0	0
	180	5.491	0	0			180	5.4491	0	0		180	5.4591	0	0
	210	5.63452	0	0			210	5.752	0	0		210	6.3452	0	0
	240	5.763	0	0			240	6.363	0	0		240	6.2363	0	0
	270	6.3726	0	0			270	6.9726	0	0		270	7.45726	0	0
	300	6.834	0	0			300	7.234	0	0		300	7.934	0	0
	330	7.034	0	0			330	7.934	0	0		330	8.634	0	0
	360	7.962	0	0			360	8.062	0	0		360	8.862	0	0

## Sheet: Haemolysis
	Erythrocyte lysis assay
Concentrations of 3BP	Mean OD				% of haemolysis			AVG	STD
2	0.065	0.0595	0.0613		0.287356	-0.0253807	0.0706522	0.110876	0.0700073
4	0.0681	0.0759	0.0683		0.465517	0.807107	0.451087	0.57457	0.180772
8	0.0641	0.0686	0.0717		0.235632	0.436548	0.63587	0.436017	0.115232
16	0.0679	0.0836	0.0772		0.454023	1.19797	0.934783	0.862258	0.176649
32	0.0699	0.0692	0.0713		0.568966	0.467005	0.61413	0.550034	0.0737654
64	0.0767	0.0765	0.0728		0.95977	0.837563	0.695652	0.830995	0.0801038
128	0.0824	0.0802	0.0805		1.28736	1.02538	1.11413	1.14229	0.061015
256	0.0761	0.0803	0.0836		0.925287	1.03046	1.28261	1.07945	0.1337
512	0.1159	0.1107	0.1101		3.21264	2.5736	2.72283	2.83636	0.13178
1025	0.1625	0.1646	0.1638		5.8908	5.30964	5.6413	5.61392	0.184088

## Sheet: Fungal burden
		In vivo fungal burden analysis
		Avg CFU/mL
No of days	Infection Control	Naïve control	Toxicty control	Positive Control	3BP treated
0	4.126	1.23	1.32	4.234	4.034
2	5.26	0.943	0.97	2.29	2.09
4	7.43	0.947	0.86	1.59	1.62
6	8.49	1.23	0.94	1.23	1.023

## Sheet: Mature biofilm assay
			Antibiofilm efficacy analysis of 3BP
				C. albicans
	Mean OD					% of biofilm inhibition
C	0.66	0.67	0.65					AVG	STD
1/2MIC	0.613	0.6218	0.6123		7.12121	7.19403	6.15711	6.82412	0.57879
MIC	0.16803	0.15513	0.14808		74.5409	76.8463	77.2185	76.2019	1.45043
2XMIC	0.06041	0.0523	0.04608		90.847	92.194	92.9108	91.9839	1.04782
				C. tropicalis
C	0.673	0.6654	0.643					AVG	STD
1/2MIC	0.6223	0.6134	0.5954		7.53343	8.47734	7.4028	7.80452	0.586325
MIC	0.1613	0.1587	0.1613		76.0327	76.1497	74.9145	75.6989	0.681895
2XMIC	0.0723	0.0613	0.0762		89.2571	90.7875	88.1493	89.398	1.32473
				C. glabrata
C	0.563	0.5954	0.583					AVG	STD
1/2MIC	0.509	0.5303	0.529		9.59147	10.9338	9.26244	9.92925	0.885411
MIC	0.1289	0.1108	0.11583		77.1048	81.3907	80.1321	79.5425	2.20292
2XMIC	0.0643	0.07243	0.0672		88.579	87.8351	88.4734	88.2958	0.40252
